# Supplementary material for: Mechanical Behaviour of Silicone Membranes Saturated with Short Strand, Loose Polyester Fibres for Prosthetic and Rehabilitative Surrogate Skin Applications
Source: Materials (Basel). 2019 Nov 6;12(22):3647. doi: 10.3390/ma12223647 (PMC6887981; doi:10.3390/ma12223647)
Supplement: Supplementary file 1 [file materials-12-03647-s001.zip]

Archive with 12 entries (11 files):
- supplementary/
- supplementary/supplementary 1.docx
- supplementary/supplementary 10.docx
- supplementary/supplementary 11.docx
- supplementary/supplementary 2.docx
- supplementary/supplementary 3.docx
- supplementary/supplementary 4.docx
- supplementary/supplementary 5.docx
- supplementary/supplementary 6.docx
- supplementary/supplementary 7.docx
- supplementary/supplementary 8.docx
- supplementary/supplementary 9.docx
